# Supplementary material for: Metabolic and Oxidative Stress Management Heterogeneity in a Panel of Breast Cancer Cell Lines
Source: Metabolites. 2024 Aug 6;14(8):435. doi: 10.3390/metabo14080435 (PMC11356218; doi:10.3390/metabo14080435)
Supplement: Supplementary file 1 [file metabolites-14-00435-s001.zip]

Archive with 1 entries (1 files):
- metabolites-3115684-supplementary.pdf
